# Supplementary material for: Recursive splicing discovery using lariats in total RNA sequencing
Source: Life Sci Alliance. 2023 May 3;6(7):e202201889. doi: 10.26508/lsa.202201889 (PMC10156609; doi:10.26508/lsa.202201889)
Supplement: Supplementary file 1 [file LSA-2022-01889_TableS1.xlsx]

## Sheet: sample_accession_info
Accession Information				Sample Information				Enrichment Information			Sequencing Information
Dataset	SRA study	GEO	Release Date	SRR	Read Count	Sample Type	Health Status	Treatment	RNaseR	CaptureSeq	DBR1 status	Instrument	Library Layout	Avg Seq Length	Unpaired Seq Length
2012/encode-gingeras.subcellular_fractions	SRP007461	GSM765390	2011-07-22	SRR315305	44873239	K562	NA	NA	FALSE	FALSE	NA	Illumina Genome Analyzer II	PAIRED	152	76
2012/encode-gingeras.subcellular_fractions	SRP007461	GSM765390	2011-07-22	SRR315306	40441408	K562	NA	NA	FALSE	FALSE	NA	Illumina Genome Analyzer II	PAIRED	152	76
2012/encode-gingeras.subcellular_fractions	SRP007461	GSM765392	2011-07-22	SRR315309	42375196	K562	NA	NA	FALSE	FALSE	NA	Illumina Genome Analyzer II	PAIRED	152	76
2012/encode-gingeras.subcellular_fractions	SRP007461	GSM765392	2011-07-22	SRR315310	43218536	K562	NA	NA	FALSE	FALSE	NA	Illumina Genome Analyzer II	PAIRED	152	76
2012/encode-gingeras.subcellular_fractions	SRP007461	GSM765393	2011-07-22	SRR315311	35933560	K562	NA	NA	FALSE	FALSE	NA	Illumina Genome Analyzer II	PAIRED	152	76
2012/encode-gingeras.subcellular_fractions	SRP007461	GSM765393	2011-07-22	SRR315312	36943086	K562	NA	NA	FALSE	FALSE	NA	Illumina Genome Analyzer II	PAIRED	152	76
2012/encode-gingeras.subcellular_fractions	SRP013565	GSM2343241	2016-11-14	SRR4421350	69426148	uterus	NA	NA	FALSE	FALSE	NA	Illumina HiSeq 2500	PAIRED	202	101
2012/encode-gingeras.subcellular_fractions	SRP007461	GSM981243	2015-07-22	SRR534289	126255585	IMR90	NA	NA	FALSE	FALSE	NA	Illumina HiSeq 2000	PAIRED	202	101
2012/encode-gingeras.subcellular_fractions	SRP007461	GSM981243	2015-07-22	SRR534290	113435049	IMR90	NA	NA	FALSE	FALSE	NA	Illumina HiSeq 2000	PAIRED	202	101
2012/encode-gingeras.subcellular_fractions	SRP007461	GSM981255	2012-08-07	SRR534317	129096384	HPC-PL	NA	NA	FALSE	FALSE	NA	Illumina HiSeq 2000	PAIRED	202	101
2012/encode-gingeras.subcellular_fractions	SRP007461	GSM981255	2012-08-07	SRR534318	167474441	HPC-PL	NA	NA	FALSE	FALSE	NA	Illumina HiSeq 2000	PAIRED	202	101
2012/encode-gingeras.subcellular_fractions	SRP007461	GSM981257	2012-08-07	SRR534325	236275714	CD34+_Mobilized	NA	NA	FALSE	FALSE	NA	Illumina HiSeq 2000	PAIRED	202	101
2012/encode-gingeras.subcellular_fractions	SRP007461	GSM981258	2012-08-07	SRR534326	163854307	HFDPC	NA	NA	FALSE	FALSE	NA	Illumina HiSeq 2000	PAIRED	202	101
2012/encode-gingeras.subcellular_fractions	SRP007461	GSM981258	2012-08-07	SRR534327	118574894	HFDPC	NA	NA	FALSE	FALSE	NA	Illumina HiSeq 2000	PAIRED	202	101
2012/encode-gingeras.subcellular_fractions	SRP007461	GSM981260	2012-08-07	SRR534334	117257771	hMSC-AT	NA	NA	FALSE	FALSE	NA	Illumina HiSeq 2000	PAIRED	202	101
2012/encode-gingeras.subcellular_fractions	SRP007461	GSM981260	2012-08-07	SRR534335	157580617	hMSC-AT	NA	NA	FALSE	FALSE	NA	Illumina HiSeq 2000	PAIRED	202	101
2012/encode-gingeras.subcellular_fractions	SRP007461	GSM984604	2012-08-20	SRR545685	144785197	HPIEpC	NA	NA	FALSE	FALSE	NA	Illumina HiSeq 2000	PAIRED	202	101
2012/encode-gingeras.subcellular_fractions	SRP007461	GSM984604	2012-08-20	SRR545686	169980513	HPIEpC	NA	NA	FALSE	FALSE	NA	Illumina HiSeq 2000	PAIRED	202	101
2012/encode-gingeras.subcellular_fractions	SRP007461	GSM984605	2012-08-20	SRR545687	206395199	GM12878	NA	NA	FALSE	FALSE	NA	Illumina HiSeq 2000	PAIRED	202	101
2012/encode-gingeras.subcellular_fractions	SRP007461	GSM984605	2012-08-20	SRR545688	170165198	GM12878	NA	NA	FALSE	FALSE	NA	Illumina HiSeq 2000	PAIRED	202	101
2012/encode-gingeras.subcellular_fractions	SRP007461	GSM984606	2012-08-20	SRR545689	27509872	hMNC-PB	NA	NA	FALSE	FALSE	NA	Illumina HiSeq 2000	PAIRED	202	101
2012/encode-gingeras.subcellular_fractions	SRP007461	GSM984606	2012-08-20	SRR545690	209023113	hMNC-PB	NA	NA	FALSE	FALSE	NA	Illumina HiSeq 2000	PAIRED	202	101
2012/encode-gingeras.subcellular_fractions	SRP007461	GSM984607	2012-08-20	SRR545691	126487708	hMSC-UC	NA	NA	FALSE	FALSE	NA	Illumina HiSeq 2000	PAIRED	202	101
2012/encode-gingeras.subcellular_fractions	SRP007461	GSM984607	2012-08-20	SRR545692	110971920	hMSC-UC	NA	NA	FALSE	FALSE	NA	Illumina HiSeq 2000	PAIRED	202	101
2012/encode-gingeras.subcellular_fractions	SRP007461	GSM984608	2012-08-20	SRR545693	189691105	hMSC-BM	NA	NA	FALSE	FALSE	NA	Illumina HiSeq 2000	PAIRED	202	101
2012/encode-gingeras.subcellular_fractions	SRP007461	GSM984608	2012-08-20	SRR545694	173994285	hMSC-BM	NA	NA	FALSE	FALSE	NA	Illumina HiSeq 2000	PAIRED	202	101
2012/encode-gingeras.subcellular_fractions	SRP007461	GSM984610	2012-08-20	SRR545701	195801829	HOB	NA	NA	FALSE	FALSE	NA	Illumina HiSeq 2000	PAIRED	202	101
2012/encode-gingeras.subcellular_fractions	SRP007461	GSM984610	2012-08-20	SRR545702	207314017	HOB	NA	NA	FALSE	FALSE	NA	Illumina HiSeq 2000	PAIRED	202	101
2012/encode-gingeras.subcellular_fractions	SRP007461	GSM984611	2012-08-20	SRR545703	214419914	HCH	NA	NA	FALSE	FALSE	NA	Illumina HiSeq 2000	PAIRED	202	101
2012/encode-gingeras.subcellular_fractions	SRP007461	GSM984611	2012-08-20	SRR545704	179807338	HCH	NA	NA	FALSE	FALSE	NA	Illumina HiSeq 2000	PAIRED	202	101
2012/encode-gingeras.subcellular_fractions	SRP007461	GSM984612	2012-08-20	SRR545705	182415286	NHDF	NA	NA	FALSE	FALSE	NA	Illumina HiSeq 2000	PAIRED	202	101
2012/encode-gingeras.subcellular_fractions	SRP007461	GSM984612	2012-08-20	SRR545706	184925878	NHDF	NA	NA	FALSE	FALSE	NA	Illumina HiSeq 2000	PAIRED	202	101
2012/encode-gingeras.subcellular_fractions	SRP007461	GSM984613	2012-08-20	SRR545707	132793805	HSaVEC	NA	NA	FALSE	FALSE	NA	Illumina HiSeq 2000	PAIRED	202	101
2012/encode-gingeras.subcellular_fractions	SRP007461	GSM984613	2012-08-20	SRR545708	122623681	HSaVEC	NA	NA	FALSE	FALSE	NA	Illumina HiSeq 2000	PAIRED	202	101
2012/encode-gingeras.subcellular_fractions	SRP007461	GSM984614	2012-08-20	SRR545709	190902375	HAoAF	NA	NA	FALSE	FALSE	NA	Illumina HiSeq 2000	PAIRED	202	101
2012/encode-gingeras.subcellular_fractions	SRP007461	GSM984614	2012-08-20	SRR545710	216196131	HAoAF	NA	NA	FALSE	FALSE	NA	Illumina HiSeq 2000	PAIRED	202	101
2012/encode-gingeras.subcellular_fractions	SRP007461	GSM984615	2012-08-20	SRR545711	204459096	SkMC	NA	NA	FALSE	FALSE	NA	Illumina HiSeq 2000	PAIRED	202	101
2012/encode-gingeras.subcellular_fractions	SRP007461	GSM984615	2012-08-20	SRR545712	220469046	SkMC	NA	NA	FALSE	FALSE	NA	Illumina HiSeq 2000	PAIRED	202	101
2012/encode-gingeras.subcellular_fractions	SRP007461	GSM984616	2012-08-20	SRR545713	141296611	NHEM.f_M2	NA	NA	FALSE	FALSE	NA	Illumina HiSeq 2000	PAIRED	202	101
2012/encode-gingeras.subcellular_fractions	SRP007461	GSM984616	2012-08-20	SRR545714	145680982	NHEM.f_M2	NA	NA	FALSE	FALSE	NA	Illumina HiSeq 2000	PAIRED	202	101
2012/encode-gingeras.subcellular_fractions	SRP007461	GSM984617	2012-08-20	SRR545715	151448799	NHEM_M2	NA	NA	FALSE	FALSE	NA	Illumina HiSeq 2000	PAIRED	202	101
2012/encode-gingeras.subcellular_fractions	SRP007461	GSM984617	2012-08-20	SRR545716	132488637	NHEM_M2	NA	NA	FALSE	FALSE	NA	Illumina HiSeq 2000	PAIRED	202	101
2012/encode-gingeras.subcellular_fractions	SRP007461	GSM984618	2012-08-20	SRR545717	175972517	HAoEC	NA	NA	FALSE	FALSE	NA	Illumina HiSeq 2000	PAIRED	202	101
2012/encode-gingeras.subcellular_fractions	SRP007461	GSM984618	2012-08-20	SRR545718	177823848	HAoEC	NA	NA	FALSE	FALSE	NA	Illumina HiSeq 2000	PAIRED	202	101
2012/encode-gingeras.subcellular_fractions	SRP007461	GSM984619	2012-08-20	SRR545719	209017094	HVMF	NA	NA	FALSE	FALSE	NA	Illumina HiSeq 2000	PAIRED	202	101
2012/encode-gingeras.subcellular_fractions	SRP007461	GSM984619	2012-08-20	SRR545720	206398054	HVMF	NA	NA	FALSE	FALSE	NA	Illumina HiSeq 2000	PAIRED	202	101
2012/encode-gingeras.subcellular_fractions	SRP007461	GSM984620	2012-08-20	SRR545721	165813515	HWP	NA	NA	FALSE	FALSE	NA	Illumina HiSeq 2000	PAIRED	202	101
2012/encode-gingeras.subcellular_fractions	SRP007461	GSM984620	2012-08-20	SRR545722	139347246	HWP	NA	NA	FALSE	FALSE	NA	Illumina HiSeq 2000	PAIRED	202	101
2012/encode-gingeras.subcellular_fractions	SRP007461	GSM984621	2012-08-20	SRR545723	146844047	HMEpC	NA	NA	FALSE	FALSE	NA	Illumina HiSeq 2000	PAIRED	202	101
2012/encode-gingeras.subcellular_fractions	SRP007461	GSM840138	2013-03-06	SRR768411	79736737	GM12878	NA	NA	FALSE	FALSE	NA	Illumina Genome Analyzer II	PAIRED	152	76
2012/encode-gingeras.subcellular_fractions	SRP007461	GSM840138	2013-03-06	SRR768412	74421514	GM12878	NA	NA	FALSE	FALSE	NA	Illumina Genome Analyzer II	PAIRED	152	76
2012/encode-gingeras.subcellular_fractions	SRP007461	GSM840136	2013-03-06	SRR768413	56902781	K562	NA	NA	FALSE	FALSE	NA	Illumina Genome Analyzer II	PAIRED	152	76
2012/encode-gingeras.subcellular_fractions	SRP007461	GSM840136	2013-03-06	SRR768414	77492967	K562	NA	NA	FALSE	FALSE	NA	Illumina Genome Analyzer II	PAIRED	152	76
2013/sharpless.circular_RNAs	SRP011042	NA	2013-01-02	SRR444655	157053158	Hs68	NA	NA	FALSE	FALSE	NA	Illumina HiSeq 2000	PAIRED	200	100
2013/sharpless.circular_RNAs	SRP011042	NA	2013-01-02	SRR444974	158305855	Hs68	NA	NA	TRUE	FALSE	NA	Illumina HiSeq 2000	PAIRED	200	100
2013/sharpless.circular_RNAs	SRP011042	NA	2013-01-02	SRR444975	206362733	Hs68	NA	NA	FALSE	FALSE	NA	Illumina HiSeq 2000	PAIRED	200	100
2013/sharpless.circular_RNAs	SRP011042	NA	2013-01-02	SRR445016	199922486	Hs68	NA	NA	TRUE	FALSE	NA	Illumina HiSeq 2000	PAIRED	200	100
2015/mattick.branchpoint_discovery	SRP034157	GSM1289399	2014-10-01	SRR1049823	85059467	K562	NA	NA	FALSE	TRUE	NA	Illumina HiSeq 2000	PAIRED	202	101
2015/mattick.branchpoint_discovery	SRP034157	GSM1289400	2014-10-01	SRR1049824	86261686	K562	NA	NA	FALSE	TRUE	NA	Illumina HiSeq 2000	PAIRED	202	101
2015/mattick.branchpoint_discovery	SRP034157	GSM1289401	2014-10-01	SRR1049825	81423129	K562	NA	NA	FALSE	TRUE	NA	Illumina HiSeq 2000	PAIRED	202	101
2015/mattick.branchpoint_discovery	SRP034158	GSM1289402	2014-10-01	SRR1049826	43210654	HeLa	NA	NA	FALSE	FALSE	NA	Illumina HiSeq 2000	PAIRED	202	101
2015/mattick.branchpoint_discovery	SRP034158	GSM1289403	2014-10-01	SRR1049827	76406329	HeLa	NA	NA	FALSE	FALSE	NA	Illumina HiSeq 2000	PAIRED	202	101
2015/mattick.branchpoint_discovery	SRP034158	GSM1289404	2014-10-01	SRR1049828	67783246	K562	NA	NA	FALSE	FALSE	NA	Illumina HiSeq 2000	PAIRED	202	101
2015/mattick.branchpoint_discovery	SRP034158	GSM1289405	2014-10-01	SRR1049829	78491997	K562	NA	NA	FALSE	FALSE	NA	Illumina HiSeq 2000	PAIRED	202	101
2015/mattick.branchpoint_discovery	SRP034158	GSM1289406	2014-10-01	SRR1049830	38221008	HeLa	NA	NA	TRUE	FALSE	NA	Illumina HiSeq 2000	PAIRED	202	101
2015/mattick.branchpoint_discovery	SRP034158	GSM1289407	2014-10-01	SRR1049831	75443412	HeLa	NA	NA	TRUE	FALSE	NA	Illumina HiSeq 2000	PAIRED	202	101
2015/mattick.branchpoint_discovery	SRP034158	GSM1289408	2014-10-01	SRR1049832	94885903	K562	NA	NA	TRUE	FALSE	NA	Illumina HiSeq 2000	PAIRED	202	101
2015/mattick.branchpoint_discovery	SRP034158	GSM1289409	2014-10-01	SRR1049833	149757086	K562	NA	NA	TRUE	FALSE	NA	Illumina HiSeq 2000	PAIRED	202	101
2016/zhao.cell_line_circular_RNAs	SRP049453	NA	2014-12-07	SRR1636985	13309745	HeLa	NA	NA	TRUE	FALSE	NA	Illumina HiSeq 2000	PAIRED	202	101
2016/zhao.cell_line_circular_RNAs	SRP049453	NA	2014-12-07	SRR1636986	23505713	HeLa	NA	NA	TRUE	FALSE	NA	Illumina HiSeq 2000	PAIRED	202	101
2016/zhao.cell_line_circular_RNAs	SRP049453	NA	2014-12-07	SRR1637089	44933450	HeLa	NA	NA	TRUE	FALSE	NA	Illumina HiSeq 2000	PAIRED	202	101
2016/zhao.cell_line_circular_RNAs	SRP049453	NA	2014-12-07	SRR1637090	35685310	HeLa	NA	NA	TRUE	FALSE	NA	Illumina HiSeq 2000	PAIRED	202	101
2016/zhao.cell_line_circular_RNAs	SRP049453	NA	2016-05-09	SRR3476956	50118237	HeLa	NA	NA	TRUE	FALSE	NA	Illumina HiSeq 2000	PAIRED	202	101
2016/zhao.cell_line_circular_RNAs	SRP049453	NA	2016-05-06	SRR3476958	25890065	HeLa	NA	NA	TRUE	FALSE	NA	Illumina HiSeq 2000	PAIRED	202	101
2016/zhao.cell_line_circular_RNAs	SRP049453	NA	2016-05-10	SRR3479143	12859679	HEK293	NA	NA	FALSE	FALSE	NA	Illumina HiSeq 2500	PAIRED	300	150
2016/zhao.cell_line_circular_RNAs	SRP049453	NA	2016-05-10	SRR3479243	31059167	HEK293	NA	NA	FALSE	FALSE	NA	Illumina HiSeq 2500	PAIRED	300	150
2016/zhao.cell_line_circular_RNAs	SRP049453	NA	2016-05-09	SRR3479244	42307449	HEK293	NA	NA	FALSE	FALSE	NA	Illumina HiSeq 2500	PAIRED	300	150
2018/casanova.inborn_errors_of_immunity	SRP130621	NA	2018-02-28	SRR6488839	78843304	fibroblast	inborn mutation (TLR3)	HSV1 infected for 24hrs	FALSE	FALSE	NA	NextSeq 500	PAIRED	302	151
2018/casanova.inborn_errors_of_immunity	SRP130621	NA	2018-02-28	SRR6488840	67673414	fibroblast	inborn mutation (TLR3)	poly(I:C) stimulated	FALSE	FALSE	NA	NextSeq 500	PAIRED	302	151
2018/casanova.inborn_errors_of_immunity	SRP130621	NA	2018-02-28	SRR6488841	77650960	fibroblast	inborn mutation (DBR1)	HSV1 infected for 24hrs	FALSE	FALSE	biallelic mutations	NextSeq 500	PAIRED	302	151
2018/casanova.inborn_errors_of_immunity	SRP130621	NA	2018-02-28	SRR6488842	66453726	fibroblast	inborn mutation (DBR1)	NA	FALSE	FALSE	biallelic mutations	NextSeq 500	PAIRED	302	151
2018/casanova.inborn_errors_of_immunity	SRP130621	NA	2018-02-28	SRR6488847	67898775	fibroblast	inborn mutation (DBR1)	NA	FALSE	FALSE	biallelic mutations	NextSeq 500	PAIRED	302	151
2018/casanova.inborn_errors_of_immunity	SRP130621	NA	2018-02-28	SRR6488848	69451012	fibroblast	inborn mutation (DBR1)	poly(I:C) stimulated	FALSE	FALSE	biallelic mutations	NextSeq 500	PAIRED	302	151
2018/casanova.inborn_errors_of_immunity	SRP130621	NA	2018-02-28	SRR6488849	67476272	fibroblast	inborn mutation (DBR1)	IFN-alpha stimulated	FALSE	FALSE	biallelic mutations	NextSeq 500	PAIRED	302	151
2018/casanova.inborn_errors_of_immunity	SRP130621	NA	2018-02-28	SRR6488850	65364204	fibroblast	inborn mutation (DBR1)	HSV1 infected for 8hrs	FALSE	FALSE	biallelic mutations	NextSeq 500	PAIRED	302	151
2018/casanova.inborn_errors_of_immunity	SRP130621	NA	2018-02-28	SRR6488851	72999213	fibroblast	healthy	NA	FALSE	FALSE	NA	NextSeq 500	PAIRED	302	151
2018/casanova.inborn_errors_of_immunity	SRP130621	NA	2018-02-28	SRR6488852	69646599	fibroblast	healthy	HSV1 infected for 24hrs	FALSE	FALSE	NA	NextSeq 500	PAIRED	302	151
2018/casanova.inborn_errors_of_immunity	SRP130621	NA	2018-02-28	SRR6488853	66326841	fibroblast	healthy	IFN-alpha stimulated	FALSE	FALSE	NA	NextSeq 500	PAIRED	302	151
2018/casanova.inborn_errors_of_immunity	SRP130621	NA	2018-02-28	SRR6488854	64042550	fibroblast	healthy	poly(I:C) stimulated	FALSE	FALSE	NA	NextSeq 500	PAIRED	302	151
2018/casanova.inborn_errors_of_immunity	SRP130621	NA	2018-02-28	SRR6488855	75352017	fibroblast	healthy	HSV1 infected for 24hrs	FALSE	FALSE	NA	NextSeq 500	PAIRED	302	151
2018/casanova.inborn_errors_of_immunity	SRP130621	NA	2018-02-28	SRR6488856	68165804	fibroblast	healthy	HSV1 infected for 8hrs	FALSE	FALSE	NA	NextSeq 500	PAIRED	302	151
2018/casanova.inborn_errors_of_immunity	SRP130621	NA	2018-02-28	SRR6488857	69774442	fibroblast	healthy	poly(I:C) stimulated	FALSE	FALSE	NA	NextSeq 500	PAIRED	302	151
2018/casanova.inborn_errors_of_immunity	SRP130621	NA	2018-02-28	SRR6488858	69658729	fibroblast	healthy	NA	FALSE	FALSE	NA	NextSeq 500	PAIRED	302	151
2018/casanova.inborn_errors_of_immunity	SRP130621	NA	2018-02-28	SRR6488859	67553793	fibroblast	healthy	HSV1 infected for 8hrs	FALSE	FALSE	NA	NextSeq 500	PAIRED	302	151
2018/casanova.inborn_errors_of_immunity	SRP130621	NA	2018-02-28	SRR6488860	69889515	fibroblast	healthy	IFN-alpha stimulated	FALSE	FALSE	NA	NextSeq 500	PAIRED	302	151
2018/casanova.inborn_errors_of_immunity	SRP130621	NA	2018-02-28	SRR6488861	78918119	fibroblast	inborn mutation (STAT1)	HSV1 infected for 24hrs	FALSE	FALSE	NA	NextSeq 500	PAIRED	302	151
2018/casanova.inborn_errors_of_immunity	SRP130621	NA	2018-02-28	SRR6488862	72853043	fibroblast	inborn mutation (STAT1)	HSV1 infected for 8hrs	FALSE	FALSE	NA	NextSeq 500	PAIRED	302	151
2018/casanova.inborn_errors_of_immunity	SRP130621	NA	2018-02-28	SRR6488863	74017201	fibroblast	inborn mutation (STAT1)	IFN-alpha stimulated	FALSE	FALSE	NA	NextSeq 500	PAIRED	302	151
2018/casanova.inborn_errors_of_immunity	SRP130621	NA	2018-02-28	SRR6488864	75708410	fibroblast	inborn mutation (STAT1)	poly(I:C) stimulated	FALSE	FALSE	NA	NextSeq 500	PAIRED	302	151
2018/casanova.inborn_errors_of_immunity	SRP130621	NA	2018-02-28	SRR6488865	71197636	fibroblast	healthy	HSV1 infected for 8hrs	FALSE	FALSE	NA	NextSeq 500	PAIRED	302	151
2018/casanova.inborn_errors_of_immunity	SRP130621	NA	2018-02-28	SRR6488866	77669226	fibroblast	healthy	HSV1 infected for 24hrs	FALSE	FALSE	NA	NextSeq 500	PAIRED	302	151
2018/casanova.inborn_errors_of_immunity	SRP130621	NA	2018-02-28	SRR6488867	66817567	fibroblast	healthy	poly(I:C) stimulated	FALSE	FALSE	NA	NextSeq 500	PAIRED	302	151
2018/casanova.inborn_errors_of_immunity	SRP130621	NA	2018-02-28	SRR6488868	68609822	fibroblast	healthy	IFN-alpha stimulated	FALSE	FALSE	NA	NextSeq 500	PAIRED	302	151
2018/casanova.inborn_errors_of_immunity	SRP130621	NA	2018-02-28	SRR6488869	69029384	fibroblast	inborn mutation (TLR3)	NA	FALSE	FALSE	NA	NextSeq 500	PAIRED	302	151
2018/casanova.inborn_errors_of_immunity	SRP130621	NA	2018-02-28	SRR6488870	70469610	fibroblast	inborn mutation (TLR3)	IFN-alpha stimulated	FALSE	FALSE	NA	NextSeq 500	PAIRED	302	151
2018/casanova.inborn_errors_of_immunity	SRP130621	NA	2018-02-28	SRR6488871	70857851	fibroblast	inborn mutation (TLR3)	HSV1 infected for 8hrs	FALSE	FALSE	NA	NextSeq 500	PAIRED	302	151
2018/casanova.inborn_errors_of_immunity	SRP130621	NA	2018-02-28	SRR6488872	73223364	fibroblast	inborn mutation (STAT1)	NA	FALSE	FALSE	NA	NextSeq 500	PAIRED	302	151
2018/casanova.inborn_errors_of_immunity	SRP130621	NA	2018-02-28	SRR6488873	74216041	fibroblast	inborn mutation (DBR1)	HSV1 infected for 24hrs	FALSE	FALSE	biallelic mutations	NextSeq 500	PAIRED	302	151
2018/casanova.inborn_errors_of_immunity	SRP130621	NA	2018-02-28	SRR6488874	65901761	fibroblast	healthy	NA	FALSE	FALSE	NA	NextSeq 500	PAIRED	302	151
2018/casanova.inborn_errors_of_immunity	SRP130621	NA	2018-02-28	SRR6488875	74418160	fibroblast	inborn mutation (DBR1)	NA	FALSE	FALSE	biallelic mutations	NextSeq 500	PAIRED	302	151
2018/casanova.inborn_errors_of_immunity	SRP130621	NA	2018-02-28	SRR6488876	74693142	fibroblast	inborn mutation (DBR1)	poly(I:C) stimulated	FALSE	FALSE	biallelic mutations	NextSeq 500	PAIRED	302	151
2018/casanova.inborn_errors_of_immunity	SRP130621	NA	2018-02-28	SRR6488877	71982293	fibroblast	inborn mutation (DBR1)	IFN-alpha stimulated	FALSE	FALSE	biallelic mutations	NextSeq 500	PAIRED	302	151
2018/casanova.inborn_errors_of_immunity	SRP130621	NA	2018-02-28	SRR6488878	68593257	fibroblast	inborn mutation (DBR1)	HSV1 infected for 8hrs	FALSE	FALSE	biallelic mutations	NextSeq 500	PAIRED	302	151
2018/casanova.inborn_errors_of_immunity	SRP130621	NA	2018-02-28	SRR6488879	71708411	fibroblast	inborn mutation (DBR1)	poly(I:C) stimulated	FALSE	FALSE	biallelic mutations	NextSeq 500	PAIRED	302	151
2018/casanova.inborn_errors_of_immunity	SRP130621	NA	2018-02-28	SRR6488880	67627001	fibroblast	inborn mutation (DBR1)	IFN-alpha stimulated	FALSE	FALSE	biallelic mutations	NextSeq 500	PAIRED	302	151
2018/casanova.inborn_errors_of_immunity	SRP130621	NA	2018-02-28	SRR6488881	69381682	fibroblast	inborn mutation (DBR1)	HSV1 infected for 8hrs	FALSE	FALSE	biallelic mutations	NextSeq 500	PAIRED	302	151
2018/casanova.inborn_errors_of_immunity	SRP130621	NA	2018-02-28	SRR6488882	72165677	fibroblast	inborn mutation (DBR1)	HSV1 infected for 24hrs	FALSE	FALSE	biallelic mutations	NextSeq 500	PAIRED	302	151
